# Supplementary material for: Long-Term Health-Related Quality of Life Following Survival of Acute Respiratory Distress Syndrome and Extracorporeal Membrane Oxygenation Due to COVID-19
Source: J Clin Med. 2025 May 12;14(10):3358. doi: 10.3390/jcm14103358 (PMC12112094; doi:10.3390/jcm14103358)
Supplement: Supplementary file 1 [file jcm-14-03358-s001.zip]

Archive with 1 entries (1 files):
- jcm-3605293-supplementary.pdf
